# Supplementary material for: Plants as Biofactories for Therapeutic Proteins and Antiviral Compounds to Combat COVID-19
Source: Life (Basel). 2023 Feb 23;13(3):617. doi: 10.3390/life13030617 (PMC10054913; doi:10.3390/life13030617)
Supplement: Supplementary file 1 [file life-13-00617-s001.zip]

Archive with 1 entries (1 files):
- life-2197464-supplementary.pdf
